# Supplementary material for: Patient autonomy in advance care planning for Parkinson’s disease: Systematic review with narrative synthesis
Source: Palliat Support Care. 2026 Jul 23;24:e204. doi: 10.1017/S1478951526103277 (PMC13430485; doi:10.1017/S1478951526103277)
Supplement: Bouma et al. supplementary material [file S1478951526103277sup001.zip]

Archive with 4 entries (3 files):
- S1478951526103277sup001/
- S1478951526103277sup001/Revised Tabel 1.docx
- S1478951526103277sup001/Revised Tabel 2.docx
- S1478951526103277sup001/Supplemental File 1 Search Strategy.doc
